# Supplementary material for: Outcomes of inpatient chemoradiotherapy for patients with newly diagnosed glioblastoma and significant functional impairment
Source: Neurooncol Pract. 2025 Oct 24;13(2):312–21. doi: 10.1093/nop/npaf109 (PMC13153683; doi:10.1093/nop/npaf109)
Supplement: npaf109_Supplementary_Data [file npaf109_supplementary_data.zip]

Archive with 1 entries (1 files):
- Sielski_Supplemental 091725 - FINAL.pdf
